# Supplementary material for: More than Just a Number: Perspectives from Black Male Participants on Community-Based Interventions and Clinical Trials to Address Cardiovascular Health Disparities
Source: Int J Environ Res Public Health. 2024 Apr 6;21(4):449. doi: 10.3390/ijerph21040449 (PMC11050149; doi:10.3390/ijerph21040449)
Supplement: Supplementary file 1 [file ijerph-21-00449-s001.zip]

Archive with 1 entries (1 files):
- ijerph-2887406-supplementary.pdf
